# Supplementary material for: Loss of Hepatocyte FOXA3 Improves MASH and Atherosclerosis in Hyperlipidemic Ldlr-Deficient Mice
Source: Int J Mol Sci. 2026 Feb 2;27(3):1468. doi: 10.3390/ijms27031468 (PMC12898518; doi:10.3390/ijms27031468)
Supplement: Supplementary file 1 [file ijms-27-01468-s001.zip]

Archive with 1 entries (1 files):
- ijms-4113772-supplementary.pdf
